# Supplementary material for: Antimicrobial and Cell-Friendly Properties of Cobalt and Nickel-Doped Tricalcium Phosphate Ceramics
Source: Biomimetics (Basel). 2023 Dec 31;9(1):14. doi: 10.3390/biomimetics9010014 (PMC10813436; doi:10.3390/biomimetics9010014)
Supplement: Supplementary file 1 [file biomimetics-09-00014-s001.zip]

Archive with 1 entries (1 files):
- biomimetics-2737296-supplementary.pdf
